# Supplementary material for: Genomic Data Reveals Cryptic Diversity in the Soda Lake Cichlid Oreochromis amphimelas
Source: Ecol Evol. 2025 Sep 11;15(9):e72054. doi: 10.1002/ece3.72054 (PMC12425602; doi:10.1002/ece3.72054)
Supplement: Supplementary file 2 — Table S1: Summary details of the samples analysed in the study. Table S2: Summary statistics, including standard length, and the five meristic variables investigated among populations. Table S3: Dunn's tests for differences of meristic counts among the five O. amphimelas populations; p values are Bonferonni corrected, p < 0.05 in bold. [file ECE3-15-e72054-s001.xlsx]

## Sheet: Table S1
Supplemental Table 1: Summary details of the samples analysed in the study
Field Sample Code	Collection Date	Collector(s)	Species	Sex	Locality	Latitude	Longitude	Field Sample Code	SRA Accession	mtDNA Accession	Morphology analysed
AF-12-02-03	18-Jan-2012	A. Ford; J. Day	Oreochromis amphimelas	F	Tanzania: Lake Manyara	-3.37489	35.8619	AF-12-02-03	SAMN47931772	-	Yes
AF-12-02-04	18-Jan-2012	A. Ford; J. Day	Oreochromis amphimelas	F	Tanzania: Lake Manyara	-3.37489	35.8619	AF-12-02-04	-	-	Yes
AF-12-02-05	18-Jan-2012	A. Ford; J. Day	Oreochromis amphimelas	F	Tanzania: Lake Manyara	-3.37489	35.8619	AF-12-02-05	SAMN47931773	-	Yes
AF-12-04-27	20-Jan-2012	A. Ford; J. Day	Oreochromis amphimelas	M	Tanzania: Lake Eyasi	-3.42531	35.3437	AF-12-04-27	SAMN47931774	TBC	Yes
AF-12-04-28	20-Jan-2012	A. Ford; J. Day	Oreochromis amphimelas	F	Tanzania: Lake Eyasi	-3.42531	35.3437	AF-12-04-28	SAMN47931775	-	Yes
AF-12-04-29	20-Jan-2012	A. Ford; J. Day	Oreochromis amphimelas	M	Tanzania: Lake Eyasi	-3.42531	35.3437	AF-12-04-29	SAMN47931776	TBC	Yes
AF-12-04-30	20-Jan-2012	A. Ford; J. Day	Oreochromis amphimelas	M	Tanzania: Lake Eyasi	-3.42531	35.3437	AF-12-04-30	-	TBC	Yes
AF-12-04-31	20-Jan-2012	A. Ford; J. Day	Oreochromis amphimelas	M	Tanzania: Lake Eyasi	-3.42531	35.3437	AF-12-04-31	-	TBC	Yes
AF-12-04-32	20-Jan-2012	A. Ford; J. Day	Oreochromis amphimelas	M	Tanzania: Lake Eyasi	-3.42531	35.3437	AF-12-04-32	-	TBC	Yes
AF-12-04-33	20-Jan-2012	A. Ford; J. Day	Oreochromis amphimelas	M	Tanzania: Lake Eyasi	-3.42531	35.3437	AF-12-04-33	-	-	Yes
AF-12-04-34	20-Jan-2012	A. Ford; J. Day	Oreochromis amphimelas	M	Tanzania: Lake Eyasi	-3.42531	35.3437	AF-12-04-34	SAMN47931777	TBC	Yes
AF-12-04-35	20-Jan-2012	A. Ford; J. Day	Oreochromis amphimelas	-	Tanzania: Lake Eyasi	-3.42531	35.3437	AF-12-04-35	-	TBC	-
AF-12-04-36	20-Jan-2012	A. Ford; J. Day	Oreochromis amphimelas	F	Tanzania: Lake Eyasi	-3.42531	35.3437	AF-12-04-36	SAMN47931778	TBC	Yes
AF-12-04-37	20-Jan-2012	A. Ford; J. Day	Oreochromis amphimelas	M	Tanzania: Lake Eyasi	-3.42531	35.3437	AF-12-04-37	-	-	Yes
AF-12-04-38	20-Jan-2012	A. Ford; J. Day	Oreochromis amphimelas	M	Tanzania: Lake Eyasi	-3.42531	35.3437	AF-12-04-38	-	TBC	Yes
AF-12-04-39	20-Jan-2012	A. Ford; J. Day	Oreochromis amphimelas	M	Tanzania: Lake Eyasi	-3.42531	35.3437	AF-12-04-39	SAMN47931779	-	Yes
AF-15-025-012	22-Jan-2012	A. Ford; J. Day	Oreochromis amphimelas	F	Tanzania: Lake Singida	-4.78192	34.7673	AF-15-025-012	SAMN47931780	-	Yes
AF-15-026-014	22-Jan-2012	A. Ford; J. Day	Oreochromis amphimelas	-	Tanzania: Lake Kitangiri	-4.08831	34.3248	AF-15-026-014	-	TBC	Yes
AF-15-026-016	22-Jan-2012	A. Ford; J. Day	Oreochromis amphimelas	F	Tanzania: Lake Kitangiri	-4.08831	34.3248	AF-15-026-016	SAMN47931781	TBC	Yes
AF-15-026-018	22-Jan-2012	A. Ford; J. Day	Oreochromis amphimelas	-	Tanzania: Lake Kitangiri	-4.08831	34.3248	AF-15-026-018	-	TBC	-
AF-15-026-019	22-Jan-2012	A. Ford; J. Day	Oreochromis amphimelas	-	Tanzania: Lake Kitangiri	-4.08831	34.3248	AF-15-026-019	SAMN47931782	TBC	Yes
AF-15-026-020	22-Jan-2012	A. Ford; J. Day	Oreochromis amphimelas	F	Tanzania: Lake Kitangiri	-4.08831	34.3248	AF-15-026-020	-	TBC	Yes
AF-15-026-021	22-Jan-2012	A. Ford; J. Day	Oreochromis amphimelas	-	Tanzania: Lake Kitangiri	-4.08831	34.3248	AF-15-026-021	-	TBC	Yes
AF-15-026-022	22-Jan-2012	A. Ford; J. Day	Oreochromis amphimelas	F	Tanzania: Lake Kitangiri	-4.08831	34.3248	AF-15-026-022	-	TBC	Yes
AF-15-026-023	22-Jan-2012	A. Ford; J. Day	Oreochromis amphimelas	-	Tanzania: Lake Kitangiri	-4.08831	34.3248	AF-15-026-023	-	-	Yes
AF-15-026-024	22-Jan-2012	A. Ford; J. Day	Oreochromis amphimelas	M	Tanzania: Lake Kitangiri	-4.08831	34.3248	AF-15-026-024	-	-	Yes
AF-15-026-026	22-Jan-2012	A. Ford; J. Day	Oreochromis amphimelas	M	Tanzania: Lake Kitangiri	-4.08831	34.3248	AF-15-026-026	-	TBC	Yes
AF-15-026-027	22-Jan-2012	A. Ford; J. Day	Oreochromis amphimelas	-	Tanzania: Lake Kitangiri	-4.08831	34.3248	AF-15-026-027	-	-	Yes
AF-15-026-029	22-Jan-2012	A. Ford; J. Day	Oreochromis amphimelas	-	Tanzania: Lake Kitangiri	-4.08831	34.3248	AF-15-026-029	-	TBC	-
AF-15-026-030	22-Jan-2012	A. Ford; J. Day	Oreochromis amphimelas	M	Tanzania: Lake Kitangiri	-4.08831	34.3248	AF-15-026-030	SAMN47931783	-	Yes
AF-15-026-032	22-Jan-2012	A. Ford; J. Day	Oreochromis amphimelas	M	Tanzania: Lake Kitangiri	-4.08831	34.3248	AF-15-026-032	SAMN47931784	-	Yes
AF-15-026-033	22-Jan-2012	A. Ford; J. Day	Oreochromis amphimelas	-	Tanzania: Lake Kitangiri	-4.08831	34.3248	AF-15-026-033	-	TBC	Yes
AF-15-026-034	22-Jan-2012	A. Ford; J. Day	Oreochromis amphimelas	M	Tanzania: Lake Kitangiri	-4.08831	34.3248	AF-15-026-034	SAMN47931785	TBC	Yes
AF-15-026-035	22-Jan-2012	A. Ford; J. Day	Oreochromis amphimelas	M	Tanzania: Lake Kitangiri	-4.08831	34.3248	AF-15-026-035	-	-	Yes
AF-15-027-036	23-Jan-2012	A. Ford; J. Day	Oreochromis amphimelas	-	Tanzania: Lake Singida	-4.79978	34.7593	AF-15-027-036	SAMN47931786	-	-
AF-15-027-037	23-Jan-2012	A. Ford; J. Day	Oreochromis amphimelas	M	Tanzania: Lake Singida	-4.79978	34.7593	AF-15-027-037	SAMN47931787	-	Yes
AF-15-027-038	23-Jan-2012	A. Ford; J. Day	Oreochromis amphimelas	M	Tanzania: Lake Singida	-4.79978	34.7593	AF-15-027-038	SAMN47931788	-	Yes
AF-15-027-039	23-Jan-2012	A. Ford; J. Day	Oreochromis amphimelas	F	Tanzania: Lake Singida	-4.79978	34.7593	AF-15-027-039	SAMN47931789	-	Yes
AF-15-027-040	23-Jan-2012	A. Ford; J. Day	Oreochromis amphimelas	M	Tanzania: Lake Singida	-4.79978	34.7593	AF-15-027-040	-	TBC	Yes
AF-15-027-041	23-Jan-2012	A. Ford; J. Day	Oreochromis amphimelas	F	Tanzania: Lake Singida	-4.79978	34.7593	AF-15-027-041	-	TBC	Yes
AF-15-027-043	23-Jan-2012	A. Ford; J. Day	Oreochromis amphimelas	F	Tanzania: Lake Singida	-4.79978	34.7593	AF-15-027-043	SAMN47931790	TBC	Yes
AF-15-027-044	23-Jan-2012	A. Ford; J. Day	Oreochromis amphimelas	-	Tanzania: Lake Singida	-4.79978	34.7593	AF-15-027-044	SAMN47931791	TBC	Yes
AF-15-027-045	23-Jan-2012	A. Ford; J. Day	Oreochromis amphimelas	-	Tanzania: Lake Singida	-4.79978	34.7593	AF-15-027-045	SAMN47931792	TBC	Yes
AF-15-027-046	23-Jan-2012	A. Ford; J. Day	Oreochromis amphimelas	M	Tanzania: Lake Singida	-4.79978	34.7593	AF-15-027-046	-	-	Yes
AF-15-027-047	23-Jan-2012	A. Ford; J. Day	Oreochromis amphimelas	F	Tanzania: Lake Singida	-4.79978	34.7593	AF-15-027-047	SAMN47931793	TBC	Yes
AF-15-027-056	23-Jan-2012	A. Ford; J. Day	Oreochromis amphimelas	F	Tanzania: Lake Singida	-4.79978	34.7593	AF-15-027-056	-	-	Yes
JD-01-17-LM	01-Jul-2017	A. Ford; J. Day	Oreochromis amphimelas	-	Tanzania: Lake Manyara	-3.37489	35.8619	JD-01-17-LM	SAMN47931797	-	Yes
JD-02-17-LM	01-Jul-2017	A. Ford; J. Day	Oreochromis amphimelas	-	Tanzania: Lake Manyara	-3.37489	35.8619	JD-02-17-LM	-	-	Yes
JD-03-17-LM	01-Jul-2017	A. Ford; J. Day	Oreochromis amphimelas	F	Tanzania: Lake Manyara	-3.37489	35.8619	JD-03-17-LM	SAMN47931798	-	Yes
JD-04-17-LM	01-Jul-2017	A. Ford; J. Day	Oreochromis amphimelas	-	Tanzania: Lake Manyara	-3.37489	35.8619	JD-04-17-LM	SAMN47931799	-	Yes
JD-05-17-LM	01-Jul-2017	A. Ford; J. Day	Oreochromis amphimelas	M	Tanzania: Lake Manyara	-3.37489	35.8619	JD-05-17-LM	-	-	Yes
JD-06-17-LM	01-Jul-2017	A. Ford; J. Day	Oreochromis amphimelas	M	Tanzania: Lake Manyara	-3.37489	35.8619	JD-06-17-LM	SAMN47931800	-	Yes
JD-08-17-LM	01-Jul-2017	A. Ford; J. Day	Oreochromis amphimelas	F	Tanzania: Lake Manyara	-3.37489	35.8619	JD-08-17-LM	-	-	Yes
JD-09-17-LM	01-Jul-2017	A. Ford; J. Day	Oreochromis amphimelas	-	Tanzania: Lake Manyara	-3.37489	35.8619	JD-09-17-LM	-	-	Yes
JD-10-17-LM	01-Jul-2017	A. Ford; J. Day	Oreochromis amphimelas	F	Tanzania: Lake Manyara	-3.37489	35.8619	JD-10-17-LM	-	-	Yes
JD-11-17-LM	01-Jul-2017	A. Ford; J. Day	Oreochromis amphimelas	M	Tanzania: Lake Manyara	-3.37489	35.8619	JD-11-17-LM	SAMN47931801	-	Yes
JD-12-17-LM	01-Jul-2017	A. Ford; J. Day	Oreochromis amphimelas	M	Tanzania: Lake Manyara	-3.37489	35.8619	JD-12-17-LM	SAMN47931802	-	Yes
JD-13-17-LM	01-Jul-2017	A. Ford; J. Day	Oreochromis amphimelas	M	Tanzania: Lake Manyara	-3.37489	35.8619	JD-13-17-LM	-	-	Yes
JD-14-17-LM	01-Jul-2017	A. Ford; J. Day	Oreochromis amphimelas	M	Tanzania: Lake Manyara	-3.37489	35.8619	JD-14-17-LM	SAMN47931803	-	Yes
JD-15-17-LM	01-Jul-2017	A. Ford; J. Day	Oreochromis amphimelas	F	Tanzania: Lake Manyara	-3.37489	35.8619	JD-15-17-LM	SAMN47931804	-	Yes
JD-16-17-LM	01-Jul-2017	A. Ford; J. Day	Oreochromis amphimelas	-	Tanzania: Lake Manyara	-3.37489	35.8619	JD-16-17-LM	SAMN47931805	-	Yes
JD-17-17-LM	01-Jul-2017	A. Ford; J. Day	Oreochromis amphimelas	-	Tanzania: Lake Manyara	-3.37489	35.8619	JD-17-17-LM	SAMN47931806	-	Yes
JD-18-17-LM	01-Jul-2017	A. Ford; J. Day	Oreochromis amphimelas	M	Tanzania: Lake Manyara	-3.37489	35.8619	JD-18-17-LM	-	-	Yes
JD-19-17-LM	01-Jul-2017	A. Ford; J. Day	Oreochromis amphimelas	-	Tanzania: Lake Manyara	-3.37489	35.8619	JD-19-17-LM	SAMN47931807	-	Yes
JD-20-17-LM	01-Jul-2017	A. Ford; J. Day	Oreochromis amphimelas	F	Tanzania: Lake Manyara	-3.37489	35.8619	JD-20-17-LM	SAMN47931808	-	Yes
JD-21-17-LM	01-Jul-2017	A. Ford; J. Day	Oreochromis amphimelas	M	Tanzania: Lake Manyara	-3.37489	35.8619	JD-21-17-LM	-	-	Yes
JD-22-17-LM	01-Jul-2017	A. Ford; J. Day	Oreochromis amphimelas	-	Tanzania: Lake Manyara	-3.37489	35.8619	JD-22-17-LM	SAMN47931809	-	Yes
JD-23-17-LM	01-Jul-2017	A. Ford; J. Day	Oreochromis amphimelas	-	Tanzania: Lake Manyara	-3.37489	35.8619	JD-23-17-LM	-	-	Yes
JD-24-17-LM	01-Jul-2017	A. Ford; J. Day	Oreochromis amphimelas	F	Tanzania: Lake Manyara	-3.37489	35.8619	JD-24-17-LM	SAMN47931810	-	Yes
JD-25-17-LM	01-Jul-2017	A. Ford; J. Day	Oreochromis amphimelas	M	Tanzania: Lake Manyara	-3.37489	35.8619	JD-25-17-LM	SAMN47931811	-	Yes
JD-26-17-LM	01-Jul-2017	A. Ford; J. Day	Oreochromis amphimelas	-	Tanzania: Lake Manyara	-3.37489	35.8619	JD-26-17-LM	-	-	Yes
P3G10	16-Aug-2015	M. Genner; A. Shechonge	Oreochromis amphimelas	M	Tanzania: Lake Manyara	-3.42402	35.8534	P3G10	SAMN47931814	TBC	Yes
P3H1	16-Aug-2015	M. Genner; A. Shechonge	Oreochromis amphimelas	-	Tanzania: Lake Manyara	-3.42402	35.8534	P3H1	-	TBC	Yes
P3H10	16-Aug-2015	M. Genner; A. Shechonge	Oreochromis amphimelas	-	Tanzania: Lake Manyara	-3.42402	35.8534	P3H10	SAMN47931815	TBC	Yes
P3H2	16-Aug-2015	M. Genner; A. Shechonge	Oreochromis amphimelas	-	Tanzania: Lake Manyara	-3.42402	35.8534	P3H2	SAMN47931816	TBC	Yes
P3H3	16-Aug-2015	M. Genner; A. Shechonge	Oreochromis amphimelas	-	Tanzania: Lake Manyara	-3.42402	35.8534	P3H3	SAMN47931817	-	Yes
P3H4	16-Aug-2015	M. Genner; A. Shechonge	Oreochromis amphimelas	M	Tanzania: Lake Manyara	-3.42402	35.8534	P3H4	-	TBC	Yes
P3H5	16-Aug-2015	M. Genner; A. Shechonge	Oreochromis amphimelas	-	Tanzania: Lake Manyara	-3.42402	35.8534	P3H5	SAMN47931818	TBC	Yes
P3H6	16-Aug-2015	M. Genner; A. Shechonge	Oreochromis amphimelas	-	Tanzania: Lake Manyara	-3.42402	35.8534	P3H6	SAMN47931819	TBC	Yes
P3H7	16-Aug-2015	M. Genner; A. Shechonge	Oreochromis amphimelas	-	Tanzania: Lake Manyara	-3.42402	35.8534	P3H7	-	TBC	Yes
P3H8	16-Aug-2015	M. Genner; A. Shechonge	Oreochromis amphimelas	F	Tanzania: Lake Manyara	-3.42402	35.8534	P3H8	-	-	Yes
P3H9	16-Aug-2015	M. Genner; A. Shechonge	Oreochromis amphimelas	-	Tanzania: Lake Manyara	-3.42402	35.8534	P3H9	SAMN47931820	-	Yes
P3I1	16-Aug-2015	M. Genner; A. Shechonge	Oreochromis amphimelas	-	Tanzania: Lake Manyara	-3.42402	35.8534	P3I1	SAMN47931821	TBC	Yes
P3I2	16-Aug-2015	M. Genner; A. Shechonge	Oreochromis amphimelas	-	Tanzania: Lake Manyara	-3.42402	35.8534	P3I2	SAMN47931822	TBC	Yes
P3I3	16-Aug-2015	M. Genner; A. Shechonge	Oreochromis amphimelas	-	Tanzania: Lake Manyara	-3.42402	35.8534	P3I3	SAMN47931823	TBC	Yes
P3I4	16-Aug-2015	M. Genner; A. Shechonge	Oreochromis amphimelas	F	Tanzania: Lake Manyara	-3.42402	35.8534	P3I4	-	TBC	Yes
P3I5	16-Aug-2015	M. Genner; A. Shechonge	Oreochromis amphimelas	F	Tanzania: Lake Manyara	-3.42402	35.8534	P3I5	SAMN47931824	-	Yes
P3I6	16-Aug-2015	M. Genner; A. Shechonge	Oreochromis amphimelas	F	Tanzania: Lake Manyara	-3.42402	35.8534	P3I6	SAMN47931825	-	Yes
P3I7	16-Aug-2015	M. Genner; A. Shechonge	Oreochromis amphimelas	F	Tanzania: Lake Manyara	-3.42402	35.8534	P3I7	SAMN47931826	-	Yes
P3I8	16-Aug-2015	M. Genner; A. Shechonge	Oreochromis amphimelas	F	Tanzania: Lake Manyara	-3.42402	35.8534	P3I8	SAMN47931827	TBC	Yes
P3I9	16-Aug-2015	M. Genner; A. Shechonge	Oreochromis amphimelas	F	Tanzania: Lake Manyara	-3.42402	35.8534	P3I9	SAMN47931828	TBC	Yes
S1501	16-Aug-2015	M. Genner; A. Shechonge	Oreochromis amphimelas	M	Tanzania: Lake Manyara	-3.42402	35.8534	S1501	-	TBC	Yes
S1502	16-Aug-2015	M. Genner; A. Shechonge	Oreochromis amphimelas	-	Tanzania: Lake Manyara	-3.42402	35.8534	S1502	-	-	Yes
S1503	16-Aug-2015	M. Genner; A. Shechonge	Oreochromis amphimelas	-	Tanzania: Lake Manyara	-3.42402	35.8534	S1503	SAMN47931830	TBC	Yes
S1504	16-Aug-2015	M. Genner; A. Shechonge	Oreochromis amphimelas	-	Tanzania: Lake Manyara	-3.42402	35.8534	S1504	-	-	Yes
S1505	16-Aug-2015	M. Genner; A. Shechonge	Oreochromis amphimelas	-	Tanzania: Lake Manyara	-3.42402	35.8534	S1505	SAMN47931831	-	Yes
S1506	16-Aug-2015	M. Genner; A. Shechonge	Oreochromis amphimelas	-	Tanzania: Lake Manyara	-3.42402	35.8534	S1506	SAMN47931832	TBC	Yes
S1507	16-Aug-2015	M. Genner; A. Shechonge	Oreochromis amphimelas	M	Tanzania: Lake Manyara	-3.42402	35.8534	S1507	-	TBC	Yes
S1508	16-Aug-2015	M. Genner; A. Shechonge	Oreochromis amphimelas	M	Tanzania: Lake Manyara	-3.42402	35.8534	S1508	-	TBC	Yes
S1509	16-Aug-2015	M. Genner; A. Shechonge	Oreochromis amphimelas	-	Tanzania: Lake Manyara	-3.42402	35.8534	S1509	-	TBC	Yes
S1510	16-Aug-2015	M. Genner; A. Shechonge	Oreochromis amphimelas	-	Tanzania: Lake Manyara	-3.42402	35.8534	S1510	-	TBC	Yes
T9D07	01-Oct-2017	G. Turner	Oreochromis amphimelas	-	Tanzania: Lake Sulungali	-6.12379	35.297	T9D07	-	-	Yes
T9D09	01-Oct-2017	G. Turner	Oreochromis amphimelas	-	Tanzania: Lake Sulungali	-6.12379	35.297	T9D09	-	-	Yes
T9D10	01-Oct-2017	G. Turner	Oreochromis amphimelas	M	Tanzania: Lake Sulungali	-6.12379	35.297	T9D10	-	-	Yes
T9E10	01-Oct-2017	G. Turner	Oreochromis amphimelas	-	Tanzania: Lake Sulungali	-6.12379	35.297	T9E10	-	-	Yes
T9E6	01-Oct-2017	G. Turner	Oreochromis amphimelas	-	Tanzania: Lake Sulungali	-6.12379	35.297	T9E6	-	-	Yes
T9E7	01-Oct-2017	G. Turner	Oreochromis amphimelas	F	Tanzania: Lake Sulungali	-6.12379	35.297	T9E7	-	-	Yes
T9E8	01-Oct-2017	G. Turner	Oreochromis amphimelas	-	Tanzania: Lake Sulungali	-6.12379	35.297	T9E8	-	-	Yes
T9E9	01-Oct-2017	G. Turner	Oreochromis amphimelas	F	Tanzania: Lake Sulungali	-6.12379	35.297	T9E9	-	-	Yes
T9F1	01-Oct-2017	G. Turner	Oreochromis amphimelas	M	Tanzania: Lake Sulungali	-6.12379	35.297	T9F1	-	-	Yes
T9F2	01-Oct-2017	G. Turner	Oreochromis amphimelas	-	Tanzania: Lake Sulungali	-6.12379	35.297	T9F2	-	-	Yes
T9F4	01-Oct-2017	G. Turner	Oreochromis amphimelas	-	Tanzania: Lake Sulungali	-6.12379	35.297	T9F4	-	-	Yes
T9G1	01-Oct-2017	G. Turner	Oreochromis amphimelas	-	Tanzania: Lake Sulungali	-6.12379	35.297	T9G1	SAMN47931833	-	Yes
T9G2	01-Oct-2017	G. Turner	Oreochromis amphimelas	F	Tanzania: Lake Sulungali	-6.12379	35.297	T9G2	-	-	Yes
T9G3	01-Oct-2017	G. Turner	Oreochromis amphimelas	-	Tanzania: Lake Sulungali	-6.12379	35.297	T9G3	SAMN47931834	-	Yes
T9G4	01-Oct-2017	G. Turner	Oreochromis amphimelas	-	Tanzania: Lake Sulungali	-6.12379	35.297	T9G4	SAMN47931835	-	Yes
T9G5	01-Oct-2017	G. Turner	Oreochromis amphimelas	F	Tanzania: Lake Sulungali	-6.12379	35.297	T9G5	SAMN47931836	-	Yes
T9G6	01-Oct-2017	G. Turner	Oreochromis amphimelas	-	Tanzania: Lake Sulungali	-6.12379	35.297	T9G6	SAMN47931837	-	Yes
T9G7	01-Oct-2017	G. Turner	Oreochromis amphimelas	F	Tanzania: Lake Sulungali	-6.12379	35.297	T9G7	SAMN47931838	-	Yes
T9G8	01-Oct-2017	G. Turner	Oreochromis amphimelas	M	Tanzania: Lake Sulungali	-6.12379	35.297	T9G8	SAMN47931839	-	Yes
T9G9	01-Oct-2017	G. Turner	Oreochromis amphimelas	-	Tanzania: Lake Sulungali	-6.12379	35.297	T9G9	SAMN47931840	-	Yes
T9H1	01-Oct-2017	G. Turner	Oreochromis amphimelas	F	Tanzania: Lake Sulungali	-6.12379	35.297	T9H1	SAMN47931841	-	Yes
T9H2	01-Oct-2017	G. Turner	Oreochromis amphimelas	-	Tanzania: Lake Sulungali	-6.12379	35.297	T9H2	-	-	Yes
T9H3	01-Oct-2017	G. Turner	Oreochromis amphimelas	F	Tanzania: Lake Sulungali	-6.12379	35.297	T9H3	SAMN47931796	-	Yes
T1A1	22-Jan-2015	A. Shechonge	Oreochromis amphimelas	-	Tanzania: Lake Kitangiri	-4.0595	34.1949	T1A1	-	TBC	-
T1A10	23-Jan-2015	A. Shechonge	Oreochromis amphimelas	-	Tanzania: Lake Singida	-4.78192	34.7673	T1A10	-	TBC	-
T1A2	22-Jan-2015	A. Shechonge	Oreochromis amphimelas	-	Tanzania: Lake Kitangiri	-4.0595	34.1949	T1A2	-	TBC	-
T1A9	23-Jan-2015	A. Shechonge	Oreochromis amphimelas	-	Tanzania: Lake Singida	-4.78192	34.7673	T1A9	-	TBC	-
T1B1	23-Jan-2015	A. Shechonge	Oreochromis amphimelas	-	Tanzania: Lake Singida	-4.78192	34.7673	T1B1	-	TBC	-
T1C1	24-Jan-2015	A. Shechonge	Oreochromis amphimelas	-	Tanzania: Lake Eyasi	-3.6	35.1	T1C1	SAMN47931795	TBC	-
ZSM_Collection	Holotype	Holotype	Oreochromis amphimelas	-	Tanzania: Lake Manyara	-3.58333	35.8333	ZSM_Collection	-	-	Yes
AF-12-05-163	22-Jan-2012	A. Ford; J. Day	Oreochromis alcalicus	-	Tanzania: Lake Natron	-2.59758	35.9184	AF-12-05-163	SAMN47931768	-	-
AF-12-11A-322	26-Jan-2012	A. Ford; J. Day	Oreochromis alcalicus	-	Tanzania: Lake Natron	-2.591	36.0094	AF-12-11A-322	SAMN47931770	-	-
AF-12-11A-325	26-Jan-2012	A. Ford; J. Day	Oreochromis alcalicus	-	Tanzania: Lake Natron	-2.591	36.0094	AF-12-11A-325	SAMN47931771	-	-
AF-12-11A-339	21-Jan-2012	A. Ford; J. Day	Oreochromis alcalicus	-	Tanzania: Lake Natron	-2.591	36.0094	AF-12-11A-339	SAMN47931794	-	-
21B	02-Sept-2012	M. Genner	Oreochromis esculentus	-	Tanzania: Lake Rukwa	-8.4088	32.9259	21B	SAMN47931813	-	-
21A	02-Sept-2012	M. Genner	Oreochromis esculentus	-	Tanzania: Lake Rukwa	-8.4088	32.9259	21A	SAMN47931812	-	-
AF-12-02-07	18-Jan-2012	A. Ford; J. Day	Oreochromis niloticus	-	Tanzania: Lake Manyara	-3.42	35.85	AF-12-02-07	SAMN47931769	-	-
P3J6	16-Aug-2015	M. Genner; A. Shechonge	Oreochromis niloticus	-	Tanzania: Lake Burungi	-3.91563	35.8608	P3J6	SAMN47931829	-	-

## Sheet: Table S2
Supplemental Table 2: Summary statistics, including standard length, and the five meristic variables that varied among populations
		Manyara	Singida	Sulungali	Eyasi	Kitangiri
n		59	12	23	12	15
Mean (SD)	Standard length (mm)	95.4 (14.40)	110.0 (17.70)	93.7 (9.25)	86.6 (5.30)	109.0 (11.70)
	Anal fin rays	9.56 (0.62)	9.75 (0.45)	9.22 (0.67)	9.0 (0.74)	9.47 (0.74)
	Dorsal fin spines	13.5 (0.65)	13.6 (0.52)	13 (0.71)	13.8 (0.39)	13.9 (0.35)
	Lateral line scales	30.0 (0.89)	30.9 (0.944)	30.1 (0.67)	31.8 (0.84)	31.0 (1.30)
	Dorsal fin rays	11.1 (0.66)	11.0 (0.60)	10.6 (0.58)	11.1 (0.52)	10.9 (0.70)
	Pectoral fin rays	12.0 (0.92)	11.0 (0.43)	13.1 (0.60)	11.2 (0.58)	10.5 (0.52)
Median (Range)	Standard length (mm)	90 (81-140)	109 (88-150)	91 (80-110)	87.5 (77-96)	109 (90-140)
	Anal fin rays	10 (8-11)	10 (9-10)	9 (8-11)	9 (8-10)	10 (8-10)
	Dorsal fin spines	14 (12-15)	14 (13-14)	13 (11-14)	14 (13-14)	14 (13-14)
	Lateral line scales	30 (28-32)	31 (30-32)	30 (29-31)	32 (30-33)	30.5 (30-34)
	Dorsal fin rays	11 (10-12)	11 (10-12)	11 (10-12)	11 (10-12)	11 (10-12)
	Pectoral fin rays	12 (10-15)	11 (10-12)	13 (12-14)	12 (10-12)	10 (10-11)

## Sheet: Table S3
Supplemental Table 3: Dunn's tests for differences of meristic counts among the five O. amphimelas populations; p values are Bonferonni corrected, p < 0.05 in bold.
Population 1	Population 2	Lateral line scales		Dorsal fin spines		Anal fin rays		Pectoral fin rays
		z	p (adjusted)	z	p (adjusted)	z	p (adjusted)	z	p (adjusted)
Eyasi	Kitangiri	2.01385	0.2201	-0.156728	1	-1.85294	0.3195	1.60348	0.5441
Eyasi	Manyara	5.02038	< 0. 0001	1.69472	0.4506	-2.37339	0.0881	-2.48673	0.0645
Kitangiri	Manyara	2.70864	0.0338	2.06587	0.1942	-0.117409	1	-4.85697	< 0. 0001
Eyasi	Singida	1.76708	0.3861	1.11514	1	-2.71404	0.0332	0.445771	1
Kitangiri	Singida	-0.135573	1	1.33219	0.914	-1.00792	1	-1.13359	1
Manyara	Singida	-2.62205	0.0437	-0.257104	1	-1.12549	1	3.05882	0.0111
Eyasi	Sulungali	4.20892	0.0001	3.47439	0.0026	-0.619111	1	-5.00812	< 0. 0001
Kitangiri	Sulungali	2.08443	0.1856	3.9109	0.0005	1.49804	0.6706	-7.24491	< 0. 0001
Manyara	Sulungali	-0.435217	1	2.84997	0.0219	2.16061	0.1536	-4.00704	0.0003
Singida	Sulungali	2.07645	0.1893	2.19597	0.1405	2.49233	0.0635	-5.51917	< 0. 0001
